# Supplementary material for: Open source software in quantum computing
Source: PLoS One. 2018 Dec 20;13(12):e0208561. doi: 10.1371/journal.pone.0208561 (PMC6301779; doi:10.1371/journal.pone.0208561)
Supplement: S1 Table — (TEX) [file pone.0208561.s001.tex]

% vim:ft=tex:
%
\documentclass[12pt]{article}
\usepackage{adjustbox}
\usepackage{array}

\begin{document}

%Static analysis & Culture in one table
\begin{table}[!h]
    \begin{adjustbox}{center=14cm}
    \begin{tabular}{| p{1cm} | >{\centering\arraybackslash}p{3cm} | >{\centering\arraybackslash}p{3cm} | >{\centering\arraybackslash}p{3cm} | >{\centering\arraybackslash}p{3cm} | >{\centering\arraybackslash}p{3cm} |}
		\hline
        \textbf{Score} & \textbf{Source code\newline documentation} & \textbf{\texttt{README}} & \textbf{Changelog} & \textbf{User documentation} & \textbf{Code tutorials}\\
		\hline
		1 & No comments or docstrings in the source code. & No \texttt{README} file exists. & No changelogs present. & No user documentation present. & No tutorials present.\\
		\hline
		2 & Some comments but no docstrings in the source code. & \texttt{README} file exists but only contains name and short description of project. & Only a list of commits without versioning. & Explanations/code examples that cover approx. 10\% of the total functionality. & Single poorly documented code example which combines several features into a workflow / algorithm.\\
		\hline
		3 & Plenty of comments and some docstrings in the source code. & Contains good and understandable project description. & List of new features for each version. & Explanations/code examples that cover approx. 40\% of the total functionality. & Multiple poorly documented code examples that combine several features.\\
		\hline
		4 & Well documented source code but source code documentation is not automatically generated. & Contains good project description and explanation of how to build/install the project. & List of new main features and minor changes for each version and each version is associated with corresponding commits. & Explanations/code examples that cover approx. 70\% of the total functionality. & Single narrated tutorial that guides the user through a use case of the project.\\
		\hline
		5 & Well documented source code and automatically generated source code documentation. & All of the above and a small code demo and/or contribution guidelines and description of licence and ideally badges for coverage, build status, etc. & Description of new features and minor changes and contributors and/or bug reporters are acknowledged. & Almost all features are documented with explanations and small code examples. & More than 3 narrated tutorials demonstrating use cases for the project.\\
		\hline
	\end{tabular}
	\end{adjustbox}
\caption{\label{tab:documentation_rubrik}\textbf{Evaluation rubrik for code documentation.}}
\end{table}

\end{document}
